# Supplementary material for: Metabolic versatility in Haemophilus influenzae: a metabolomic and genomic analysis
Source: Front Microbiol. 2014 Mar 4;5:69. doi: 10.3389/fmicb.2014.00069 (PMC3941224; doi:10.3389/fmicb.2014.00069)
Supplement: Table S1 — Chemical shift multiplicity and signal regions used for metabolite identification and quantification. [file DataSheet1.ZIP]

Archive with 5 entries (5 files):
- 75817_Kappler_Suppl_Table_2.DOCX
- 75817_Kappler_Suppl_Table_3 and 4.DOCX
- 75817_Kappler_Suppl_Table_5.DOCX
- 75817_Kappler_Suppl_Table_6.DOCX
- 75817_Kappler_Suppl_Table_1.DOCX
